# Supplementary material for: Drip Fertigation Increases Maize Grain Yield by Affecting Phenology, Grain Filling Process, Biomass Accumulation and Translocation: A 4-Year Field Trial
Source: Plants (Basel). 2024 Jul 10;13(14):1903. doi: 10.3390/plants13141903 (PMC11280026; doi:10.3390/plants13141903)
Supplement: Supplementary file 1 [file plants-13-01903-s001.zip]

Archive with 1 entries (1 files):
- plants-3039451-supplementary.pdf
